# Supplementary material for: Compact RNA sensors for increasingly complex functions of multiple inputs
Source: Nat Chem. 2025 Nov 12;17(12):1839–52. doi: 10.1038/s41557-025-01907-8 (PMC12669046; doi:10.1038/s41557-025-01907-8)
Supplement: Supplementary file 2 — Contains Supplementary Appendix: Eterna player resources (Eterna player resources also listed in Supplementary Table 4). Also contains the newsletters the Das lab shared with Eterna players after each design challenge. [file 41557_2025_1907_MOESM2_ESM.zip]

Archive with 2 entries (2 files):
- supplemental_eterna_player_resources.pdf
- supplemental_newsletter.zip
